# Supplementary material for: Multiresidue Methods Analysis to Detect Contamination of Selected Metals in Honey and Pesticides in Honey and Pollen
Source: Foods. 2024 Dec 18;13(24):4099. doi: 10.3390/foods13244099 (PMC11675412; doi:10.3390/foods13244099)
Supplement: Supplementary file 1 [file foods-13-04099-s001.zip]

Archive with 1 entries (1 files):
- foods-3377408-supplementary.pdf
